# Supplementary material for: Free Plasma Amino Acid Concentrations in Horses Fed Different Dosing Regimens of Hydrolysed Collagen
Source: Animals (Basel). 2025 Nov 3;15(21):3195. doi: 10.3390/ani15213195 (PMC12609581; doi:10.3390/ani15213195)
Supplement: Supplementary file 1 [file animals-15-03195-s001.zip]

Archive with 1 entries (1 files):
- animals-3897423-supplementary.pdf
